# Supplementary material for: Theoretical Studies of a Silica Functionalized Acrylamide for Calcium Scale Inhibition
Source: Polymers (Basel). 2022 Jun 9;14(12):2333. doi: 10.3390/polym14122333 (PMC9230130; doi:10.3390/polym14122333)
Supplement: Supplementary file 1 [file polymers-14-02333-s001.zip]

Archive with 1 entries (1 files):
- polymers-1690147-supplementary.pdf
